# Supplementary material for: Velcrin molecular glues induce apoptosis in glioblastomas with high PDE3A and SLFN12 expression
Source: Neurooncol Adv. 2024 Jul 1;6(1):vdae115. doi: 10.1093/noajnl/vdae115 (PMC11333922; doi:10.1093/noajnl/vdae115)
Supplement: vdae115_suppl_Supplementary_Tables [file vdae115_suppl_supplementary_tables.xlsx]

## Sheet: Supplementary Table 1
tumor_name	tumor_type	SLFN12 (TPM log2 + 1)	PDE3A (TPM log2 + 1)	biomarker_positive
ACH-000027	CCLE_Gliomas	4.83996	0.799087	FALSE
ACH-000036	CCLE_Gliomas	3.70044	2.01792	FALSE
ACH-000075	CCLE_Gliomas	3.1375	0.0976108	FALSE
ACH-000098	CCLE_Gliomas	3.94298	0.124328	FALSE
ACH-000102	CCLE_Gliomas	4.16269	0.137504	FALSE
ACH-000137	CCLE_Gliomas	3.50843	0.0976108	FALSE
ACH-000152	CCLE_Gliomas	3.95327	1.4489	FALSE
ACH-000200	CCLE_Gliomas	3.79077	0.0143553	FALSE
ACH-000215	CCLE_Gliomas	3.93357	0	FALSE
ACH-000231	CCLE_Gliomas	4.56255	0.799087	FALSE
ACH-000244	CCLE_Gliomas	3.50335	3.92979	TRUE
ACH-000269	CCLE_Gliomas	3.72901	0.0143553	FALSE
ACH-000283	CCLE_Gliomas	5.66221	0.0285692	FALSE
ACH-000289	CCLE_Gliomas	4.56621	0	FALSE
ACH-000323	CCLE_Gliomas	2.91265	0.765535	FALSE
ACH-000328	CCLE_Gliomas	4.88362	0.286881	FALSE
ACH-000368	CCLE_Gliomas	1.15704	0.214125	FALSE
ACH-000370	CCLE_Gliomas	4.93452	0.124328	FALSE
ACH-000376	CCLE_Gliomas	4.02326	0.863938	FALSE
ACH-000445	CCLE_Gliomas	3.37016	0.0285692	FALSE
ACH-000455	CCLE_Gliomas	3.53356	1.20789	FALSE
ACH-000464	CCLE_Gliomas	3.5741	1.91839	FALSE
ACH-000469	CCLE_Gliomas	4.28096	2.42492	FALSE
ACH-000479	CCLE_Gliomas	4.40395	0.678072	FALSE
ACH-000504	CCLE_Gliomas	4.45352	0.773996	FALSE
ACH-000543	CCLE_Gliomas	2.29572	0.201634	FALSE
ACH-000558	CCLE_Gliomas	4.2211	0.0285692	FALSE
ACH-000570	CCLE_Gliomas	0.163499	0.0840643	FALSE
ACH-000571	CCLE_Gliomas	2.64616	0.0143553	FALSE
ACH-000595	CCLE_Gliomas	4.12184	0.0426443	FALSE
ACH-000609	CCLE_Gliomas	4.10936	0.536053	FALSE
ACH-000622	CCLE_Gliomas	4.47314	2.18587	FALSE
ACH-000623	CCLE_Gliomas	4.03826	0.970854	FALSE
ACH-000631	CCLE_Gliomas	4.09677	0.0143553	FALSE
ACH-000634	CCLE_Gliomas	3.73118	1.96347	FALSE
ACH-000673	CCLE_Gliomas	3.22033	0.641546	FALSE
ACH-000676	CCLE_Gliomas	2.93357	1.33342	FALSE
ACH-000738	CCLE_Gliomas	4.67299	3.11936	TRUE
ACH-000760	CCLE_Gliomas	3.34767	0.941106	FALSE
ACH-000819	CCLE_Gliomas	2.70487	1.02857	FALSE
ACH-000863	CCLE_Gliomas	3.92884	2.55336	FALSE
ACH-000887	CCLE_Gliomas	1.92979	0.0976108	FALSE
ACH-001329	CCLE_Gliomas	0.516015	0.344828	FALSE
ACH-001605	CCLE_Gliomas	2.41414	0.15056	FALSE
ACH-001608	CCLE_Gliomas	3.43029	0.0565835	FALSE
ACH-001609	CCLE_Gliomas	3.27947	0.659925	FALSE
ACH-001610	CCLE_Gliomas	4.67356	3.50716	TRUE
ACH-001611	CCLE_Gliomas	4.03914	0.238787	FALSE
ACH-001622	CCLE_Gliomas	2.61117	0	FALSE
ACH-001623	CCLE_Gliomas	0.0143553	1.63227	FALSE
ACH-001624	CCLE_Gliomas	2.93923	1.62761	FALSE
ACH-002680	CCLE_Gliomas	0	0.286881	FALSE
TCGA-02-0047-01A-01R-1849-01	GBM	2.1551	1.23762	FALSE
TCGA-02-0055-01A-01R-1849-01	GBM	2.81488	2.47584	FALSE
TCGA-02-2483-01A-01R-1849-01	GBM	1.70022	1.4632	FALSE
TCGA-02-2485-01A-01R-1849-01	GBM	1.72452	2.50843	FALSE
TCGA-02-2486-01A-01R-1849-01	GBM	2.12168	0.973795	FALSE
TCGA-06-0125-01A-01R-1849-01	GBM	2.58113	2.72833	FALSE
TCGA-06-0125-02A-11R-2005-01	GBM	2.87251	2.29366	FALSE
TCGA-06-0129-01A-01R-1849-01	GBM	2.11063	0.621618	FALSE
TCGA-06-0130-01A-01R-1849-01	GBM	2.7612	1.48836	FALSE
TCGA-06-0132-01A-02R-1849-01	GBM	2.06578	1.10722	FALSE
TCGA-06-0138-01A-02R-1849-01	GBM	2.00324	2.17718	FALSE
TCGA-06-0139-01A-01R-1849-01	GBM	2.88499	1.40365	FALSE
TCGA-06-0141-01A-01R-1849-01	GBM	2.63821	1.22756	FALSE
TCGA-06-0152-02A-01R-2005-01	GBM	2.14753	1.76311	FALSE
TCGA-06-0156-01A-02R-1849-01	GBM	3.11503	1.82697	FALSE
TCGA-06-0156-01A-03R-1849-01	GBM	3.04628	1.71348	FALSE
TCGA-06-0157-01A-01R-1849-01	GBM	1.70845	2.47895	FALSE
TCGA-06-0158-01A-01R-1849-01	GBM	2.67703	1.45691	FALSE
TCGA-06-0168-01A-01R-1849-01	GBM	1.13895	1.48785	FALSE
TCGA-06-0171-02A-11R-2005-01	GBM	3.94131	1.69813	FALSE
TCGA-06-0174-01A-01R-1849-01	GBM	1.58612	1.65026	FALSE
TCGA-06-0178-01A-01R-1849-01	GBM	1.51576	0.62966	FALSE
TCGA-06-0184-01A-01R-1849-01	GBM	1.96225	2.41124	FALSE
TCGA-06-0187-01A-01R-1849-01	GBM	1.4443	1.13356	FALSE
TCGA-06-0190-01A-01R-1849-01	GBM	1.90423	2.30091	FALSE
TCGA-06-0190-02A-01R-2005-01	GBM	2.12535	3.85932	FALSE
TCGA-06-0210-01A-01R-1849-01	GBM	2.48275	1.32406	FALSE
TCGA-06-0210-02A-01R-2005-01	GBM	3.08889	2.04796	FALSE
TCGA-06-0211-01A-01R-1849-01	GBM	1.88924	1.98397	FALSE
TCGA-06-0211-01B-01R-1849-01	GBM	1.99346	1.96173	FALSE
TCGA-06-0211-02A-02R-2005-01	GBM	2.25114	1.40207	FALSE
TCGA-06-0219-01A-01R-1849-01	GBM	1.97049	1.21952	FALSE
TCGA-06-0221-02A-11R-2005-01	GBM	1.74911	1.25635	FALSE
TCGA-06-0238-01A-02R-1849-01	GBM	0.973428	1.39983	FALSE
TCGA-06-0644-01A-02R-1849-01	GBM	2.0072	1.76197	FALSE
TCGA-06-0645-01A-01R-1849-01	GBM	2.612	1.8055	FALSE
TCGA-06-0646-01A-01R-1849-01	GBM	2.31562	2.63958	FALSE
TCGA-06-0649-01B-01R-1849-01	GBM	2.23677	2.63327	FALSE
TCGA-06-0675-11A-32R-A36H-07	GBM	0.902884	1.42008	FALSE
TCGA-06-0678-11A-32R-A36H-07	GBM	0.625832	1.11889	FALSE
TCGA-06-0680-11A-32R-A36H-07	GBM	0.838185	1.41889	FALSE
TCGA-06-0681-11A-41R-A36H-07	GBM	0.759156	1.30018	FALSE
TCGA-06-0686-01A-01R-1849-01	GBM	1.21698	1.22466	FALSE
TCGA-06-0743-01A-01R-1849-01	GBM	1.45175	1.49748	FALSE
TCGA-06-0744-01A-01R-1849-01	GBM	1.26141	1.8373	FALSE
TCGA-06-0745-01A-01R-1849-01	GBM	2.00432	1.39857	FALSE
TCGA-06-0747-01A-01R-1849-01	GBM	3.52898	2.82142	FALSE
TCGA-06-0749-01A-01R-1849-01	GBM	1.5565	0.83649	FALSE
TCGA-06-0750-01A-01R-1849-01	GBM	2.21325	1.36065	FALSE
TCGA-06-0878-01A-01R-1849-01	GBM	3.37878	2.71653	FALSE
TCGA-06-0882-01A-01R-1849-01	GBM	2.83283	0.903887	FALSE
TCGA-06-1804-01A-01R-1849-01	GBM	4.4952	3.0583	FALSE
TCGA-06-2557-01A-01R-1849-01	GBM	2.40048	2.48646	FALSE
TCGA-06-2558-01A-01R-1849-01	GBM	2.64655	1.95405	FALSE
TCGA-06-2559-01A-01R-1849-01	GBM	2.00321	3.02134	FALSE
TCGA-06-2561-01A-02R-1849-01	GBM	3.14859	2.02843	FALSE
TCGA-06-2562-01A-01R-1849-01	GBM	3.34152	1.71857	FALSE
TCGA-06-2563-01A-01R-1849-01	GBM	2.61167	1.71189	FALSE
TCGA-06-2564-01A-01R-1849-01	GBM	2.24784	1.64754	FALSE
TCGA-06-2565-01A-01R-1849-01	GBM	3.66385	2.22592	FALSE
TCGA-06-2567-01A-01R-1849-01	GBM	2.50523	2.59034	FALSE
TCGA-06-2569-01A-01R-1849-01	GBM	3.07281	3.01368	FALSE
TCGA-06-2570-01A-01R-1849-01	GBM	2.04586	1.89794	FALSE
TCGA-06-5408-01A-01R-1849-01	GBM	3.01696	2.70898	FALSE
TCGA-06-5410-01A-01R-1849-01	GBM	2.50304	1.12816	FALSE
TCGA-06-5411-01A-01R-1849-01	GBM	1.8375	1.23928	FALSE
TCGA-06-5412-01A-01R-1849-01	GBM	2.34642	1.7718	FALSE
TCGA-06-5413-01A-01R-1849-01	GBM	3.25882	1.68338	FALSE
TCGA-06-5414-01A-01R-1849-01	GBM	3.00414	1.45654	FALSE
TCGA-06-5415-01A-01R-1849-01	GBM	1.84101	1.1127	FALSE
TCGA-06-5416-01A-01R-1849-01	GBM	1.38073	1.08379	FALSE
TCGA-06-5417-01A-01R-1849-01	GBM	2.07348	2.69882	FALSE
TCGA-06-5418-01A-01R-1849-01	GBM	1.74252	1.45759	FALSE
TCGA-06-5856-01A-01R-1849-01	GBM	2.33634	3.74624	TRUE
TCGA-06-5858-01A-01R-1849-01	GBM	2.01468	2.55611	FALSE
TCGA-06-5859-01A-01R-1849-01	GBM	2.74685	1.80974	FALSE
TCGA-06-AABW-11A-31R-A36H-07	GBM	0.651316	0.870818	FALSE
TCGA-08-0386-01A-01R-1849-01	GBM	2.7508	1.58304	FALSE
TCGA-12-0616-01A-01R-1849-01	GBM	1.65521	0.716859	FALSE
TCGA-12-0618-01A-01R-1849-01	GBM	1.00425	1.69479	FALSE
TCGA-12-0619-01A-01R-1849-01	GBM	2.5209	1.58043	FALSE
TCGA-12-0821-01A-01R-1849-01	GBM	3.69101	3.67411	TRUE
TCGA-12-1597-01B-01R-1849-01	GBM	1.40349	1.34244	FALSE
TCGA-12-3650-01A-01R-1849-01	GBM	1.07478	1.49175	FALSE
TCGA-12-3652-01A-01R-1849-01	GBM	1.56233	0.438612	FALSE
TCGA-12-3653-01A-01R-1849-01	GBM	3.27846	2.78515	FALSE
TCGA-12-5295-01A-01R-1849-01	GBM	2.55223	1.2158	FALSE
TCGA-12-5299-01A-02R-1849-01	GBM	1.34238	1.18732	FALSE
TCGA-14-0736-02A-01R-2005-01	GBM	3.15536	1.19711	FALSE
TCGA-14-0781-01B-01R-1849-01	GBM	1.88975	2.27644	FALSE
TCGA-14-0787-01A-01R-1849-01	GBM	3.06822	0.596554	FALSE
TCGA-14-0789-01A-01R-1849-01	GBM	2.8307	1.64966	FALSE
TCGA-14-0790-01B-01R-1849-01	GBM	3.53802	2.41779	FALSE
TCGA-14-0817-01A-01R-1849-01	GBM	2.16537	1.28605	FALSE
TCGA-14-0871-01A-01R-1849-01	GBM	1.82355	3.92175	FALSE
TCGA-14-1034-01A-01R-1849-01	GBM	2.87937	2.34295	FALSE
TCGA-14-1034-02B-01R-2005-01	GBM	2.10762	1.00022	FALSE
TCGA-14-1402-02A-01R-2005-01	GBM	3.62524	1.1123	FALSE
TCGA-14-1823-01A-01R-1849-01	GBM	2.52847	1.52115	FALSE
TCGA-14-1825-01A-01R-1850-01	GBM	2.29561	1.45602	FALSE
TCGA-14-1829-01A-01R-1850-01	GBM	3.56692	0.878608	FALSE
TCGA-14-2554-01A-01R-1850-01	GBM	1.49523	1.34073	FALSE
TCGA-15-0742-01A-01R-1850-01	GBM	1.48877	0.784336	FALSE
TCGA-15-1444-01A-02R-1850-01	GBM	2.3582	1.66894	FALSE
TCGA-16-0846-01A-01R-1850-01	GBM	1.65572	0.81836	FALSE
TCGA-16-1045-01B-01R-1850-01	GBM	3.17722	2.54994	FALSE
TCGA-19-0957-02A-11R-2005-01	GBM	1.40496	1.17798	FALSE
TCGA-19-1389-02A-21R-2005-01	GBM	2.9071	1.90593	FALSE
TCGA-19-1390-01A-01R-1850-01	GBM	0.798756	1.08794	FALSE
TCGA-19-1787-01B-01R-1850-01	GBM	1.91108	3.43844	FALSE
TCGA-19-2619-01A-01R-1850-01	GBM	3.13136	2.97433	FALSE
TCGA-19-2620-01A-01R-1850-01	GBM	2.21869	1.22083	FALSE
TCGA-19-2624-01A-01R-1850-01	GBM	1.42637	1.1333	FALSE
TCGA-19-2625-01A-01R-1850-01	GBM	1.84141	1.82753	FALSE
TCGA-19-2629-01A-01R-1850-01	GBM	1.54191	1.01343	FALSE
TCGA-19-4065-01A-01R-2005-01	GBM	2.50871	1.58333	FALSE
TCGA-19-4065-02A-11R-2005-01	GBM	2.70208	2.88659	FALSE
TCGA-19-5960-01A-11R-1850-01	GBM	1.07485	3.64783	FALSE
TCGA-26-1442-01A-01R-1850-01	GBM	1.65897	1.48532	FALSE
TCGA-26-5132-01A-01R-1850-01	GBM	2.65292	1.62462	FALSE
TCGA-26-5133-01A-01R-1850-01	GBM	0.858538	1.51828	FALSE
TCGA-26-5134-01A-01R-1850-01	GBM	1.49026	1.13921	FALSE
TCGA-26-5135-01A-01R-1850-01	GBM	1.89204	1.89251	FALSE
TCGA-26-5136-01B-01R-1850-01	GBM	2.73357	1.41711	FALSE
TCGA-26-5139-01A-01R-1850-01	GBM	3.16179	1.25846	FALSE
TCGA-27-1830-01A-01R-1850-01	GBM	2.83863	2.28978	FALSE
TCGA-27-1831-01A-01R-1850-01	GBM	2.55758	0.977829	FALSE
TCGA-27-1832-01A-01R-1850-01	GBM	2.62382	1.92786	FALSE
TCGA-27-1834-01A-01R-1850-01	GBM	3.04506	2.20101	FALSE
TCGA-27-1835-01A-01R-1850-01	GBM	2.59417	2.50513	FALSE
TCGA-27-1837-01A-01R-1850-01	GBM	1.56438	0.692249	FALSE
TCGA-27-2519-01A-01R-1850-01	GBM	1.59082	1.74593	FALSE
TCGA-27-2521-01A-01R-1850-01	GBM	1.57143	1.47964	FALSE
TCGA-27-2523-01A-01R-1850-01	GBM	1.28232	1.02666	FALSE
TCGA-27-2524-01A-01R-1850-01	GBM	1.72124	1.65613	FALSE
TCGA-27-2526-01A-01R-1850-01	GBM	2.64337	0.656451	FALSE
TCGA-27-2528-01A-01R-1850-01	GBM	1.30387	1.90366	FALSE
TCGA-28-1747-01C-01R-1850-01	GBM	1.78098	0.95002	FALSE
TCGA-28-1753-01A-01R-1850-01	GBM	2.20652	2.35152	FALSE
TCGA-28-2499-01A-01R-1850-01	GBM	3.82758	2.45447	FALSE
TCGA-28-2509-01A-01R-1850-01	GBM	1.4643	1.66444	FALSE
TCGA-28-2510-01A-01R-1850-01	GBM	1.32106	1.49344	FALSE
TCGA-28-2513-01A-01R-1850-01	GBM	1.89588	2.07755	FALSE
TCGA-28-2514-01A-02R-1850-01	GBM	1.51884	1.79788	FALSE
TCGA-28-5204-01A-01R-1850-01	GBM	3.3143	1.36524	FALSE
TCGA-28-5207-01A-01R-1850-01	GBM	2.53032	3.81806	TRUE
TCGA-28-5208-01A-01R-1850-01	GBM	3.93817	1.71075	FALSE
TCGA-28-5209-01A-01R-1850-01	GBM	1.42326	3.10904	FALSE
TCGA-28-5213-01A-01R-1850-01	GBM	3.30473	1.68001	FALSE
TCGA-28-5215-01A-01R-1850-01	GBM	2.44095	1.6415	FALSE
TCGA-28-5216-01A-01R-1850-01	GBM	2.23254	1.15322	FALSE
TCGA-28-5218-01A-01R-1850-01	GBM	1.52782	2.68928	FALSE
TCGA-28-5220-01A-01R-1850-01	GBM	3.90894	2.44167	FALSE
TCGA-32-1970-01A-01R-1850-01	GBM	3.15944	2.85274	FALSE
TCGA-32-1980-01A-01R-1850-01	GBM	2.11163	1.27554	FALSE
TCGA-32-1982-01A-01R-1850-01	GBM	2.63492	2.15685	FALSE
TCGA-32-2615-01A-01R-1850-01	GBM	1.89293	1.00863	FALSE
TCGA-32-2616-01A-01R-1850-01	GBM	1.69028	2.92848	FALSE
TCGA-32-2632-01A-01R-1850-01	GBM	2.3672	2.2278	FALSE
TCGA-32-2634-01A-01R-1850-01	GBM	1.92387	2.62246	FALSE
TCGA-32-2638-01A-01R-1850-01	GBM	2.06402	2.352	FALSE
TCGA-32-4213-01A-01R-1850-01	GBM	2.06212	1.31944	FALSE
TCGA-32-5222-01A-01R-1850-01	GBM	2.29646	2.01917	FALSE
TCGA-41-2571-01A-01R-1850-01	GBM	0.752577	0.812457	FALSE
TCGA-41-2572-01A-01R-1850-01	GBM	1.3784	1.70155	FALSE
TCGA-41-3915-01A-01R-1850-01	GBM	2.21822	1.50594	FALSE
TCGA-41-4097-01A-01R-1850-01	GBM	1.87169	2.6381	FALSE
TCGA-41-5651-01A-01R-1850-01	GBM	1.28747	1.31272	FALSE
TCGA-76-4925-01A-01R-1850-01	GBM	2.639	2.38527	FALSE
TCGA-76-4926-01B-01R-1850-01	GBM	1.34369	2.09855	FALSE
TCGA-76-4927-01A-01R-1850-01	GBM	1.91345	2.00985	FALSE
TCGA-76-4928-01B-01R-1850-01	GBM	1.3549	1.16633	FALSE
TCGA-76-4929-01A-01R-1850-01	GBM	2.83277	1.56067	FALSE
TCGA-76-4931-01A-01R-1850-01	GBM	2.57223	1.06274	FALSE
TCGA-76-4932-01A-01R-1850-01	GBM	1.47571	1.11043	FALSE
TCGA-CS-5390-01A-02R-1470-07	LGG_IDHmut-codel	1.21996	1.33743	FALSE
TCGA-CS-5396-01A-02R-1470-07	LGG_IDHmut-codel	1.14529	1.91388	FALSE
TCGA-CS-6668-01A-11R-1896-07	LGG_IDHmut-codel	0.801324	1.39166	FALSE
TCGA-CS-6670-01A-11R-1896-07	LGG_IDHmut-codel	0.656451	1.92494	FALSE
TCGA-DB-5274-01A-01R-1470-07	LGG_IDHmut-codel	0.918005	0.701327	FALSE
TCGA-DB-5278-01A-01R-1470-07	LGG_IDHmut-codel	2.41479	2.43563	FALSE
TCGA-DB-5279-01A-03R-2347-07	LGG_IDHmut-codel	1.143	0.831715	FALSE
TCGA-DB-A4XA-01A-11R-A26U-07	LGG_IDHmut-codel	0.850559	1.91865	FALSE
TCGA-DB-A4XG-01A-11R-A27Q-07	LGG_IDHmut-codel	0.575409	1.98983	FALSE
TCGA-DB-A4XH-01A-11R-A27Q-07	LGG_IDHmut-codel	0.762221	1.34119	FALSE
TCGA-DB-A64L-01A-11R-A29R-07	LGG_IDHmut-codel	0.943509	1.12935	FALSE
TCGA-DB-A64P-01A-11R-A29R-07	LGG_IDHmut-codel	1.24993	1.55321	FALSE
TCGA-DB-A64Q-01A-11R-A29R-07	LGG_IDHmut-codel	0.754717	1.59345	FALSE
TCGA-DB-A64R-01A-11R-A29R-07	LGG_IDHmut-codel	1.04271	2.61791	FALSE
TCGA-DB-A64U-01A-11R-A29R-07	LGG_IDHmut-codel	1.82583	2.36541	FALSE
TCGA-DB-A64V-01A-11R-A29R-07	LGG_IDHmut-codel	1.67143	1.48331	FALSE
TCGA-DB-A64W-01A-11R-A29R-07	LGG_IDHmut-codel	0.830985	1.09916	FALSE
TCGA-DB-A75K-01A-11R-A32Q-07	LGG_IDHmut-codel	1.3754	0.876409	FALSE
TCGA-DH-5141-01A-01R-1470-07	LGG_IDHmut-codel	0.651132	2.33059	FALSE
TCGA-DH-5144-01A-01R-1470-07	LGG_IDHmut-codel	1.30094	2.03826	FALSE
TCGA-DH-A669-01A-12R-A31N-07	LGG_IDHmut-codel	1.44885	0.758985	FALSE
TCGA-DH-A66F-01A-11R-A29R-07	LGG_IDHmut-codel	0.638398	2.24814	FALSE
TCGA-DH-A7UR-01A-11R-A33Z-07	LGG_IDHmut-codel	1.17447	1.37412	FALSE
TCGA-DH-A7US-01A-11R-A33Z-07	LGG_IDHmut-codel	1.53978	2.30118	FALSE
TCGA-DU-5849-01A-11R-1708-07	LGG_IDHmut-codel	1.09349	1.95282	FALSE
TCGA-DU-5870-01A-11R-1708-07	LGG_IDHmut-codel	1.66903	2.43741	FALSE
TCGA-DU-5874-01A-11R-1708-07	LGG_IDHmut-codel	1.17913	1.27798	FALSE
TCGA-DU-6393-01A-11R-1708-07	LGG_IDHmut-codel	0.835358	1.13277	FALSE
TCGA-DU-6394-01A-11R-1708-07	LGG_IDHmut-codel	1.12816	1.78056	FALSE
TCGA-DU-6397-01A-11R-1708-07	LGG_IDHmut-codel	1.36457	1.86596	FALSE
TCGA-DU-6400-01A-12R-1708-07	LGG_IDHmut-codel	0.888071	0.944634	FALSE
TCGA-DU-6410-01A-11R-1896-07	LGG_IDHmut-codel	0.828307	1.13383	FALSE
TCGA-DU-7009-01A-11R-2027-07	LGG_IDHmut-codel	0.834873	1.76175	FALSE
TCGA-DU-7018-01A-11R-2027-07	LGG_IDHmut-codel	1.09721	1.55547	FALSE
TCGA-DU-7294-01A-11R-2027-07	LGG_IDHmut-codel	0.992841	2.11849	FALSE
TCGA-DU-7300-01A-21R-2090-07	LGG_IDHmut-codel	1.1884	1.62737	FALSE
TCGA-DU-7302-01A-11R-2090-07	LGG_IDHmut-codel	1.14039	2.3334	FALSE
TCGA-DU-8164-01A-11R-2256-07	LGG_IDHmut-codel	1.19459	2.18202	FALSE
TCGA-DU-8168-01A-11R-2256-07	LGG_IDHmut-codel	0.961179	1.608	FALSE
TCGA-DU-A6S2-01A-21R-A32Q-07	LGG_IDHmut-codel	1.12048	1.61509	FALSE
TCGA-DU-A6S3-01A-12R-A32Q-07	LGG_IDHmut-codel	0.53037	0.709467	FALSE
TCGA-DU-A6S6-01A-21R-A32Q-07	LGG_IDHmut-codel	0.72465	1.67906	FALSE
TCGA-DU-A6S8-01A-12R-A32Q-07	LGG_IDHmut-codel	0.700173	0.549423	FALSE
TCGA-DU-A76R-01A-11R-A32Q-07	LGG_IDHmut-codel	1.06785	2.05759	FALSE
TCGA-DU-A7T6-01A-11R-A33Z-07	LGG_IDHmut-codel	0.996244	2.04761	FALSE
TCGA-E1-5311-01A-01R-1470-07	LGG_IDHmut-codel	1.0732	2.2722	FALSE
TCGA-E1-5318-01A-01R-1470-07	LGG_IDHmut-codel	1.73057	2.04457	FALSE
TCGA-E1-5319-01A-01R-1896-07	LGG_IDHmut-codel	1.19276	1.80331	FALSE
TCGA-E1-A7YO-01A-11R-A34F-07	LGG_IDHmut-codel	1.0202	1.77307	FALSE
TCGA-E1-A7YS-01A-11R-A34F-07	LGG_IDHmut-codel	0.613154	0.706553	FALSE
TCGA-EZ-7264-01A-11R-2027-07	LGG_IDHmut-codel	1.24367	1.72596	FALSE
TCGA-F6-A8O3-01A-11R-A36H-07	LGG_IDHmut-codel	0.579566	1.03689	FALSE
TCGA-FG-5962-01B-11R-1896-07	LGG_IDHmut-codel	0.784923	0.982437	FALSE
TCGA-FG-5964-01A-11R-1708-07	LGG_IDHmut-codel	0.86576	1.05158	FALSE
TCGA-FG-7634-01A-11R-2090-07	LGG_IDHmut-codel	2.36129	2.62441	FALSE
TCGA-FG-7638-01B-12R-2090-07	LGG_IDHmut-codel	0.939828	2.12334	FALSE
TCGA-FG-7641-01B-11R-2256-07	LGG_IDHmut-codel	0.545375	2.13783	FALSE
TCGA-FG-8186-01A-11R-2256-07	LGG_IDHmut-codel	2.28188	2.63617	FALSE
TCGA-FG-8187-01A-11R-2256-07	LGG_IDHmut-codel	0.730488	1.78371	FALSE
TCGA-FG-A60K-01A-11R-A29R-07	LGG_IDHmut-codel	1.35423	3.04904	FALSE
TCGA-FG-A6IZ-01A-11R-A31N-07	LGG_IDHmut-codel	0.56472	0.482125	FALSE
TCGA-FG-A6J1-01A-11R-A31N-07	LGG_IDHmut-codel	1.53077	1.55459	FALSE
TCGA-FG-A710-01A-12R-A33Z-07	LGG_IDHmut-codel	1.67852	1.9746	FALSE
TCGA-FG-A713-01A-11R-A32Q-07	LGG_IDHmut-codel	0.65306	1.1877	FALSE
TCGA-HT-7467-01A-11R-2027-07	LGG_IDHmut-codel	1.29213	1.61645	FALSE
TCGA-HT-7468-01A-11R-2027-07	LGG_IDHmut-codel	2.03879	1.8244	FALSE
TCGA-HT-7471-01A-11R-2256-07	LGG_IDHmut-codel	2.36558	2.20433	FALSE
TCGA-HT-7480-01A-11R-2090-07	LGG_IDHmut-codel	1.19383	2.5399	FALSE
TCGA-HT-7481-01A-11R-2027-07	LGG_IDHmut-codel	1.01692	1.6796	FALSE
TCGA-HT-7605-01A-11R-2090-07	LGG_IDHmut-codel	0.688852	1.93255	FALSE
TCGA-HT-7607-01A-11R-2090-07	LGG_IDHmut-codel	1.03928	2.21524	FALSE
TCGA-HT-7608-01A-11R-2090-07	LGG_IDHmut-codel	0.844707	2.50009	FALSE
TCGA-HT-7616-01A-11R-2256-07	LGG_IDHmut-codel	2.57809	1.48326	FALSE
TCGA-HT-7620-01A-11R-2256-07	LGG_IDHmut-codel	1.31875	1.22336	FALSE
TCGA-HT-7677-01A-11R-2256-07	LGG_IDHmut-codel	1.52346	2.88842	FALSE
TCGA-HT-7681-01A-11R-2403-07	LGG_IDHmut-codel	1.53884	2.63719	FALSE
TCGA-HT-7687-01A-11R-2256-07	LGG_IDHmut-codel	1.26015	1.37122	FALSE
TCGA-HT-7692-01A-12R-2256-07	LGG_IDHmut-codel	0.925696	0.898634	FALSE
TCGA-HT-7694-01A-11R-2256-07	LGG_IDHmut-codel	0.957172	1.21735	FALSE
TCGA-HT-7695-01A-11R-2256-07	LGG_IDHmut-codel	0.787014	2.38596	FALSE
TCGA-HT-7856-01A-11R-2403-07	LGG_IDHmut-codel	1.0125	1.62971	FALSE
TCGA-HT-7874-01A-11R-2403-07	LGG_IDHmut-codel	0.710437	1.70013	FALSE
TCGA-HT-7875-01A-11R-2403-07	LGG_IDHmut-codel	1.97999	3.40968	FALSE
TCGA-HT-7877-01A-11R-2403-07	LGG_IDHmut-codel	1.86449	2.78193	FALSE
TCGA-HT-7881-01A-11R-2403-07	LGG_IDHmut-codel	1.09018	2.36745	FALSE
TCGA-HT-8010-01A-11R-2403-07	LGG_IDHmut-codel	0.871213	1.6792	FALSE
TCGA-HT-8012-01A-11R-2403-07	LGG_IDHmut-codel	0.788686	1.48311	FALSE
TCGA-HT-8105-01A-11R-2404-07	LGG_IDHmut-codel	1.33044	1.41338	FALSE
TCGA-HT-8109-01A-11R-2404-07	LGG_IDHmut-codel	0.952483	1.78216	FALSE
TCGA-HT-A4DV-01A-11R-A26U-07	LGG_IDHmut-codel	0.813361	1.42385	FALSE
TCGA-HT-A5R9-01A-11R-A28M-07	LGG_IDHmut-codel	0.352307	1.86928	FALSE
TCGA-HT-A615-01A-11R-A29R-07	LGG_IDHmut-codel	1.5569	1.92414	FALSE
TCGA-HT-A619-01A-11R-A29R-07	LGG_IDHmut-codel	1.4253	0.862987	FALSE
TCGA-HT-A74K-01A-11R-A32Q-07	LGG_IDHmut-codel	0.766129	0.963918	FALSE
TCGA-HT-A74L-01A-11R-A32Q-07	LGG_IDHmut-codel	1.07169	2.59732	FALSE
TCGA-HW-7486-01A-11R-2027-07	LGG_IDHmut-codel	1.15627	1.53725	FALSE
TCGA-HW-7487-01A-11R-2027-07	LGG_IDHmut-codel	0.891808	1.31881	FALSE
TCGA-HW-7491-01A-11R-2027-07	LGG_IDHmut-codel	1.24543	1.21698	FALSE
TCGA-HW-7495-01A-11R-2027-07	LGG_IDHmut-codel	1.05852	2.73505	FALSE
TCGA-HW-8322-01A-11R-2404-07	LGG_IDHmut-codel	0.826437	2.26228	FALSE
TCGA-HW-A5KJ-01A-12R-A27Q-07	LGG_IDHmut-codel	0.84559	1.31794	FALSE
TCGA-IK-8125-01A-11R-2256-07	LGG_IDHmut-codel	1.14457	2.1276	FALSE
TCGA-KT-A74X-01A-11R-A32Q-07	LGG_IDHmut-codel	1.03513	1.15724	FALSE
TCGA-P5-A5ET-01A-11R-A27Q-07	LGG_IDHmut-codel	0.853197	2.33093	FALSE
TCGA-P5-A5EX-01A-12R-A28M-07	LGG_IDHmut-codel	1.73535	1.24239	FALSE
TCGA-P5-A5F0-01A-11R-A28M-07	LGG_IDHmut-codel	1.00079	1.62733	FALSE
TCGA-P5-A72Z-01A-11R-A32Q-07	LGG_IDHmut-codel	0.548437	0.486766	FALSE
TCGA-P5-A730-01A-11R-A32Q-07	LGG_IDHmut-codel	0.710878	1.59417	FALSE
TCGA-P5-A737-01A-11R-A32Q-07	LGG_IDHmut-codel	0.452385	0.649294	FALSE
TCGA-P5-A77W-01A-11R-A32Q-07	LGG_IDHmut-codel	0.925088	1.03224	FALSE
TCGA-P5-A77X-01A-11R-A32Q-07	LGG_IDHmut-codel	0.615134	1.21475	FALSE
TCGA-P5-A781-01A-11R-A32Q-07	LGG_IDHmut-codel	1.51944	2.45807	FALSE
TCGA-QH-A65R-01A-21R-A31N-07	LGG_IDHmut-codel	0.494364	0.921969	FALSE
TCGA-QH-A65V-01A-11R-A29R-07	LGG_IDHmut-codel	1.14352	2.31745	FALSE
TCGA-QH-A65X-01A-11R-A32Q-07	LGG_IDHmut-codel	1.11956	0.941933	FALSE
TCGA-QH-A65Z-01A-11R-A29R-07	LGG_IDHmut-codel	0.531469	1.88088	FALSE
TCGA-QH-A6CU-01A-11R-A31N-07	LGG_IDHmut-codel	1.25133	2.26174	FALSE
TCGA-QH-A6CY-01A-11R-A32Q-07	LGG_IDHmut-codel	1.07629	2.13225	FALSE
TCGA-QH-A6CZ-01A-11R-A32Q-07	LGG_IDHmut-codel	0.446891	1.12367	FALSE
TCGA-QH-A6X4-01A-51R-A32Q-07	LGG_IDHmut-codel	0.774081	1.16948	FALSE
TCGA-QH-A6X5-01A-12R-A32Q-07	LGG_IDHmut-codel	1.06826	2.21391	FALSE
TCGA-QH-A6X8-01A-12R-A32Q-07	LGG_IDHmut-codel	0.681314	0.682304	FALSE
TCGA-QH-A86X-01A-11R-A36H-07	LGG_IDHmut-codel	0.797345	2.52384	FALSE
TCGA-R8-A6MK-01A-11R-A32Q-07	LGG_IDHmut-codel	1.1818	2.31927	FALSE
TCGA-R8-A6ML-01A-11R-A32Q-07	LGG_IDHmut-codel	0.654252	2.36488	FALSE
TCGA-R8-A6MO-01A-11R-A33Z-07	LGG_IDHmut-codel	0.94733	0.974382	FALSE
TCGA-R8-A73M-01A-11R-A32Q-07	LGG_IDHmut-codel	0.915712	0.710437	FALSE
TCGA-RY-A83X-01A-11R-A36H-07	LGG_IDHmut-codel	1.64404	2.62884	FALSE
TCGA-RY-A83Y-01A-11R-A36H-07	LGG_IDHmut-codel	1.22039	0.819259	FALSE
TCGA-RY-A840-01A-11R-A36H-07	LGG_IDHmut-codel	0.803062	0.947105	FALSE
TCGA-RY-A847-01A-11R-A36H-07	LGG_IDHmut-codel	0.952334	1.41965	FALSE
TCGA-S9-A6TW-01A-12R-A32Q-07	LGG_IDHmut-codel	1.39292	1.02963	FALSE
TCGA-S9-A6TX-01A-21R-A32Q-07	LGG_IDHmut-codel	0.935233	1.20326	FALSE
TCGA-S9-A6TY-01A-12R-A32Q-07	LGG_IDHmut-codel	0.54498	0.587557	FALSE
TCGA-S9-A6U2-01A-21R-A33Z-07	LGG_IDHmut-codel	1.03048	2.85503	FALSE
TCGA-S9-A6U5-01A-12R-A33Z-07	LGG_IDHmut-codel	1.83621	2.44114	FALSE
TCGA-S9-A6UB-01A-21R-A33Z-07	LGG_IDHmut-codel	0.860287	1.0878	FALSE
TCGA-S9-A6WD-01A-12R-A33Z-07	LGG_IDHmut-codel	0.841973	0.842456	FALSE
TCGA-S9-A6WE-01A-12R-A33Z-07	LGG_IDHmut-codel	0.752834	1.9974	FALSE
TCGA-S9-A6WH-01A-12R-A33Z-07	LGG_IDHmut-codel	0.582652	0.718701	FALSE
TCGA-S9-A6WL-01A-21R-A33Z-07	LGG_IDHmut-codel	1.14542	1.9321	FALSE
TCGA-S9-A6WN-01A-12R-A33Z-07	LGG_IDHmut-codel	2.82285	0.654161	FALSE
TCGA-S9-A6WP-01A-12R-A34F-07	LGG_IDHmut-codel	1.17108	1.15329	FALSE
TCGA-S9-A7IQ-01A-21R-A34F-07	LGG_IDHmut-codel	0.587653	1.47035	FALSE
TCGA-S9-A7IY-01A-11R-A34F-07	LGG_IDHmut-codel	1.68952	1.36732	FALSE
TCGA-S9-A7J1-01A-21R-A34R-07	LGG_IDHmut-codel	1.44467	3.17458	FALSE
TCGA-S9-A7J2-01A-11R-A34F-07	LGG_IDHmut-codel	1.66512	2.4577	FALSE
TCGA-S9-A7J3-01A-21R-A34R-07	LGG_IDHmut-codel	1.40996	1.36793	FALSE
TCGA-S9-A7QY-01A-11R-A34F-07	LGG_IDHmut-codel	0.691802	1.26327	FALSE
TCGA-S9-A7QZ-01A-12R-A34R-07	LGG_IDHmut-codel	0.972766	1.34857	FALSE
TCGA-S9-A7R1-01A-12R-A34R-07	LGG_IDHmut-codel	0.705226	1.68948	FALSE
TCGA-TM-A7C5-01A-11R-A32Q-07	LGG_IDHmut-codel	1.03527	0.736735	FALSE
TCGA-TM-A84G-01A-11R-A36H-07	LGG_IDHmut-codel	0.800745	1.43574	FALSE
TCGA-TM-A84M-01A-11R-A36H-07	LGG_IDHmut-codel	0.517225	1.20376	FALSE
TCGA-TM-A84O-01A-11R-A36H-07	LGG_IDHmut-codel	1.8737	0.981999	FALSE
TCGA-TM-A84R-01A-21R-A36H-07	LGG_IDHmut-codel	0.613626	1.59024	FALSE
TCGA-TM-A84S-01A-11R-A36H-07	LGG_IDHmut-codel	0.936515	2.66371	FALSE
TCGA-TQ-A7RG-01A-11R-A33Z-07	LGG_IDHmut-codel	1.63431	2.65382	FALSE
TCGA-TQ-A7RI-01A-11R-A33Z-07	LGG_IDHmut-codel	1.16363	2.30623	FALSE
TCGA-TQ-A7RN-01A-11R-A33Z-07	LGG_IDHmut-codel	1.21095	2.3582	FALSE
TCGA-TQ-A7RO-01A-11R-A33Z-07	LGG_IDHmut-codel	1.18986	3.29544	FALSE
TCGA-TQ-A7RQ-01A-11R-A33Z-07	LGG_IDHmut-codel	0.820812	1.27465	FALSE
TCGA-TQ-A7RS-01A-12R-A33Z-07	LGG_IDHmut-codel	0.613626	1.85571	FALSE
TCGA-TQ-A7RU-01A-21R-A34F-07	LGG_IDHmut-codel	1.05137	1.4982	FALSE
TCGA-VM-A8CB-01A-11R-A36H-07	LGG_IDHmut-codel	0.555522	0.38637	FALSE
TCGA-VM-A8CE-01A-11R-A36H-07	LGG_IDHmut-codel	1.54419	2.42763	FALSE
TCGA-VV-A829-01A-21R-A36H-07	LGG_IDHmut-codel	1.34789	0.877744	FALSE
TCGA-VW-A7QS-01A-12R-A33Z-07	LGG_IDHmut-codel	0.604546	1.20339	FALSE
TCGA-W9-A837-01A-11R-A36H-07	LGG_IDHmut-codel	0.770787	1.95739	FALSE
TCGA-CS-4938-01B-11R-1896-07	LGG_IDHmut-non-codel	1.33554	2.45836	FALSE
TCGA-CS-4942-01A-01R-1470-07	LGG_IDHmut-non-codel	1.78948	2.94692	FALSE
TCGA-CS-4943-01A-01R-1470-07	LGG_IDHmut-non-codel	1.25598	3.53711	FALSE
TCGA-CS-4944-01A-01R-1470-07	LGG_IDHmut-non-codel	0.684998	1.4517	FALSE
TCGA-CS-5393-01A-01R-1470-07	LGG_IDHmut-non-codel	1.16459	1.88002	FALSE
TCGA-CS-5394-01A-01R-1470-07	LGG_IDHmut-non-codel	1.49267	1.39259	FALSE
TCGA-CS-6290-01A-11R-1708-07	LGG_IDHmut-non-codel	1.62868	1.7334	FALSE
TCGA-CS-6665-01A-11R-1896-07	LGG_IDHmut-non-codel	1.89282	1.36048	FALSE
TCGA-CS-6666-01A-11R-1896-07	LGG_IDHmut-non-codel	2.04443	2.45349	FALSE
TCGA-CS-6667-01A-12R-2027-07	LGG_IDHmut-non-codel	1.26273	2.15721	FALSE
TCGA-DB-5270-01A-02R-1470-07	LGG_IDHmut-non-codel	1.20864	1.49656	FALSE
TCGA-DB-5273-01A-01R-1470-07	LGG_IDHmut-non-codel	1.44758	2.77688	FALSE
TCGA-DB-5275-01A-01R-1470-07	LGG_IDHmut-non-codel	1.66321	3.03682	FALSE
TCGA-DB-5276-01A-01R-1470-07	LGG_IDHmut-non-codel	1.56779	2.09781	FALSE
TCGA-DB-5277-01A-01R-1470-07	LGG_IDHmut-non-codel	0.861479	3.27144	FALSE
TCGA-DB-5280-01A-01R-1470-07	LGG_IDHmut-non-codel	1.71396	3.27328	FALSE
TCGA-DB-5281-01A-01R-1470-07	LGG_IDHmut-non-codel	1.1705	2.25475	FALSE
TCGA-DB-A4X9-01A-11R-A26U-07	LGG_IDHmut-non-codel	1.28422	2.66086	FALSE
TCGA-DB-A4XB-01A-11R-A26U-07	LGG_IDHmut-non-codel	1.1884	2.43659	FALSE
TCGA-DB-A4XC-01A-11R-A26U-07	LGG_IDHmut-non-codel	1.72155	2.609	FALSE
TCGA-DB-A4XD-01A-11R-A27Q-07	LGG_IDHmut-non-codel	1.0554	2.79381	FALSE
TCGA-DB-A4XE-01A-11R-A27Q-07	LGG_IDHmut-non-codel	0.977756	2.57925	FALSE
TCGA-DB-A4XF-01A-11R-A27Q-07	LGG_IDHmut-non-codel	1.34307	2.04953	FALSE
TCGA-DB-A64S-01A-11R-A29R-07	LGG_IDHmut-non-codel	1.85647	2.2454	FALSE
TCGA-DB-A64X-01A-11R-A29R-07	LGG_IDHmut-non-codel	0.788017	1.56091	FALSE
TCGA-DB-A75L-01A-11R-A32Q-07	LGG_IDHmut-non-codel	1.04404	1.48563	FALSE
TCGA-DB-A75M-01A-11R-A32Q-07	LGG_IDHmut-non-codel	0.475604	1.73136	FALSE
TCGA-DB-A75O-01A-11R-A32Q-07	LGG_IDHmut-non-codel	1.34022	1.32625	FALSE
TCGA-DH-5142-01A-01R-1470-07	LGG_IDHmut-non-codel	2.29678	3.12846	TRUE
TCGA-DH-5143-01A-01R-1470-07	LGG_IDHmut-non-codel	0.867422	2.16944	FALSE
TCGA-DH-A66B-01A-11R-A29R-07	LGG_IDHmut-non-codel	1.7764	1.81615	FALSE
TCGA-DH-A66D-01A-11R-A31N-07	LGG_IDHmut-non-codel	2.167	2.62014	FALSE
TCGA-DH-A66G-01A-21R-A31N-07	LGG_IDHmut-non-codel	1.15653	3.10147	FALSE
TCGA-DH-A7UT-01A-12R-A34F-07	LGG_IDHmut-non-codel	1.72303	2.00913	FALSE
TCGA-DH-A7UU-01A-12R-A34F-07	LGG_IDHmut-non-codel	1.20101	1.10642	FALSE
TCGA-DH-A7UV-01A-12R-A34F-07	LGG_IDHmut-non-codel	1.27834	1.66776	FALSE
TCGA-DU-5851-01A-13R-1896-07	LGG_IDHmut-non-codel	1.38078	1.62765	FALSE
TCGA-DU-5853-01A-11R-1896-07	LGG_IDHmut-non-codel	2.07611	2.33024	FALSE
TCGA-DU-5855-01A-11R-1708-07	LGG_IDHmut-non-codel	1.18992	1.30311	FALSE
TCGA-DU-5871-01A-12R-1708-07	LGG_IDHmut-non-codel	0.887447	2.18037	FALSE
TCGA-DU-5872-01A-11R-1708-07	LGG_IDHmut-non-codel	1.25369	2.20636	FALSE
TCGA-DU-6395-01A-13R-1708-07	LGG_IDHmut-non-codel	0.81106	2.49237	FALSE
TCGA-DU-6396-01A-11R-1708-07	LGG_IDHmut-non-codel	2.02439	2.53289	FALSE
TCGA-DU-6399-01A-12R-1708-07	LGG_IDHmut-non-codel	1.33737	2.50075	FALSE
TCGA-DU-6401-01A-11R-1708-07	LGG_IDHmut-non-codel	1.30129	2.64436	FALSE
TCGA-DU-6407-01A-13R-1708-07	LGG_IDHmut-non-codel	0.992623	2.96185	FALSE
TCGA-DU-6408-01A-11R-1708-07	LGG_IDHmut-non-codel	0.923415	2.99112	FALSE
TCGA-DU-6542-01A-11R-1896-07	LGG_IDHmut-non-codel	1.54577	2.43669	FALSE
TCGA-DU-7007-01A-11R-2027-07	LGG_IDHmut-non-codel	2.21462	4.22595	TRUE
TCGA-DU-7008-01A-11R-2027-07	LGG_IDHmut-non-codel	0.596649	2.15462	FALSE
TCGA-DU-7010-01A-11R-2027-07	LGG_IDHmut-non-codel	1.3729	2.80019	FALSE
TCGA-DU-7011-01A-11R-2027-07	LGG_IDHmut-non-codel	1.469	2.36446	FALSE
TCGA-DU-7015-01A-11R-2027-07	LGG_IDHmut-non-codel	2.00587	3.14996	FALSE
TCGA-DU-7019-01A-11R-2027-07	LGG_IDHmut-non-codel	1.43765	3.2882	FALSE
TCGA-DU-7298-01A-11R-2027-07	LGG_IDHmut-non-codel	1.41153	1.77197	FALSE
TCGA-DU-7299-01A-21R-2027-07	LGG_IDHmut-non-codel	1.71826	2.11846	FALSE
TCGA-DU-7301-01A-11R-2090-07	LGG_IDHmut-non-codel	1.17441	2.99688	FALSE
TCGA-DU-7304-01A-12R-2090-07	LGG_IDHmut-non-codel	1.30784	1.57662	FALSE
TCGA-DU-7306-01A-11R-2090-07	LGG_IDHmut-non-codel	1.80281	1.12367	FALSE
TCGA-DU-7309-01A-11R-2090-07	LGG_IDHmut-non-codel	0.581207	2.69704	FALSE
TCGA-DU-8163-01A-11R-2256-07	LGG_IDHmut-non-codel	1.17734	2.30664	FALSE
TCGA-DU-8166-01A-11R-2256-07	LGG_IDHmut-non-codel	2.80099	3.64049	TRUE
TCGA-DU-8167-01A-11R-2256-07	LGG_IDHmut-non-codel	1.11956	1.45906	FALSE
TCGA-DU-A5TP-01A-11R-A28M-07	LGG_IDHmut-non-codel	1.57512	1.51632	FALSE
TCGA-DU-A5TR-01A-11R-A28M-07	LGG_IDHmut-non-codel	1.47923	1.1396	FALSE
TCGA-DU-A5TS-01A-11R-A28M-07	LGG_IDHmut-non-codel	0.532367	1.50299	FALSE
TCGA-DU-A5TU-01A-11R-A28M-07	LGG_IDHmut-non-codel	1.87031	2.40958	FALSE
TCGA-DU-A5TW-01A-11R-A28M-07	LGG_IDHmut-non-codel	1.23793	2.11443	FALSE
TCGA-DU-A6S7-01A-21R-A32Q-07	LGG_IDHmut-non-codel	1.33485	1.91965	FALSE
TCGA-DU-A76O-01A-11R-A32Q-07	LGG_IDHmut-non-codel	1.19944	1.3789	FALSE
TCGA-DU-A7T8-01A-21R-A34R-07	LGG_IDHmut-non-codel	1.39028	1.94144	FALSE
TCGA-DU-A7TA-01A-11R-A33Z-07	LGG_IDHmut-non-codel	1.726	2.36306	FALSE
TCGA-DU-A7TC-01A-21R-A34R-07	LGG_IDHmut-non-codel	1.08243	1.05783	FALSE
TCGA-DU-A7TG-01A-21R-A34R-07	LGG_IDHmut-non-codel	0.596554	1.77205	FALSE
TCGA-E1-5302-01A-01R-1470-07	LGG_IDHmut-non-codel	1.23229	2.51405	FALSE
TCGA-E1-5303-01A-01R-1470-07	LGG_IDHmut-non-codel	1.77205	1.5852	FALSE
TCGA-E1-5304-01A-01R-1470-07	LGG_IDHmut-non-codel	0.701682	1.26027	FALSE
TCGA-E1-5305-01A-01R-1896-07	LGG_IDHmut-non-codel	0.920522	3.13637	FALSE
TCGA-E1-5307-01A-01R-1896-07	LGG_IDHmut-non-codel	1.58693	2.06778	FALSE
TCGA-E1-5322-01A-01R-1470-07	LGG_IDHmut-non-codel	0.920827	2.74597	FALSE
TCGA-E1-A7YE-01A-11R-A34F-07	LGG_IDHmut-non-codel	2.61153	1.48316	FALSE
TCGA-E1-A7YH-01A-11R-A34F-07	LGG_IDHmut-non-codel	0.950842	1.07217	FALSE
TCGA-E1-A7YI-01A-11R-A34F-07	LGG_IDHmut-non-codel	1.45575	1.17345	FALSE
TCGA-E1-A7YK-01A-11R-A34F-07	LGG_IDHmut-non-codel	2.01089	0.747258	FALSE
TCGA-E1-A7YU-01A-11R-A34R-07	LGG_IDHmut-non-codel	1.42959	1.86647	FALSE
TCGA-E1-A7YV-01A-11R-A34R-07	LGG_IDHmut-non-codel	0.965987	1.6255	FALSE
TCGA-E1-A7YW-01A-11R-A34R-07	LGG_IDHmut-non-codel	0.935309	1.99538	FALSE
TCGA-E1-A7YY-01A-11R-A34R-07	LGG_IDHmut-non-codel	0.843502	1.10219	FALSE
TCGA-E1-A7Z3-01A-11R-A34R-07	LGG_IDHmut-non-codel	1.59975	2.488	FALSE
TCGA-E1-A7Z4-01A-11R-A34R-07	LGG_IDHmut-non-codel	0.835682	2.12605	FALSE
TCGA-E1-A7Z6-01A-11R-A34R-07	LGG_IDHmut-non-codel	1.54996	1.92224	FALSE
TCGA-F6-A8O4-01A-11R-A36H-07	LGG_IDHmut-non-codel	0.731791	1.77108	FALSE
TCGA-FG-5965-01B-11R-1896-07	LGG_IDHmut-non-codel	1.64639	3.26764	FALSE
TCGA-FG-6689-01A-11R-1896-07	LGG_IDHmut-non-codel	1.42363	1.65246	FALSE
TCGA-FG-6690-01A-11R-1896-07	LGG_IDHmut-non-codel	1.44053	2.13396	FALSE
TCGA-FG-6691-01A-11R-1896-07	LGG_IDHmut-non-codel	2.43901	3.38768	TRUE
TCGA-FG-7636-01A-11R-2090-07	LGG_IDHmut-non-codel	1.41549	2.23045	FALSE
TCGA-FG-7637-01A-11R-2090-07	LGG_IDHmut-non-codel	1.22169	2.46022	FALSE
TCGA-FG-8182-01A-11R-2256-07	LGG_IDHmut-non-codel	1.54008	2.10551	FALSE
TCGA-FG-8185-01A-11R-2256-07	LGG_IDHmut-non-codel	1.84619	2.43328	FALSE
TCGA-FG-8188-01A-11R-2256-07	LGG_IDHmut-non-codel	1.28208	2.443	FALSE
TCGA-FG-8189-01B-11R-A28M-07	LGG_IDHmut-non-codel	0.622743	1.38045	FALSE
TCGA-FG-8191-01A-11R-2256-07	LGG_IDHmut-non-codel	0.741316	2.7625	FALSE
TCGA-FG-A4MT-01A-11R-A26U-07	LGG_IDHmut-non-codel	1.15426	1.22934	FALSE
TCGA-FG-A4MX-01A-11R-A26U-07	LGG_IDHmut-non-codel	0.380508	1.1117	FALSE
TCGA-FG-A4MY-01A-11R-A26U-07	LGG_IDHmut-non-codel	0.734048	1.67356	FALSE
TCGA-FG-A60J-01A-11R-A28M-07	LGG_IDHmut-non-codel	0.600841	2.70489	FALSE
TCGA-FG-A60L-01A-12R-A31N-07	LGG_IDHmut-non-codel	1.34073	1.64998	FALSE
TCGA-FG-A6J3-01A-11R-A31N-07	LGG_IDHmut-non-codel	1.1113	1.55616	FALSE
TCGA-FG-A70Y-01A-12R-A34R-07	LGG_IDHmut-non-codel	0.926227	2.13258	FALSE
TCGA-FG-A711-01A-21R-A33Z-07	LGG_IDHmut-non-codel	0.904966	1.50762	FALSE
TCGA-FG-A87N-01A-11R-A36H-07	LGG_IDHmut-non-codel	1.70589	0.512783	FALSE
TCGA-FN-7833-01A-11R-2090-07	LGG_IDHmut-non-codel	2.1396	1.92033	FALSE
TCGA-HT-7470-01A-12R-2090-07	LGG_IDHmut-non-codel	1.07238	2.0842	FALSE
TCGA-HT-7472-01A-11R-2027-07	LGG_IDHmut-non-codel	1.71818	2.87706	FALSE
TCGA-HT-7473-01A-11R-2027-07	LGG_IDHmut-non-codel	2.33797	3.45918	TRUE
TCGA-HT-7474-01A-11R-2027-07	LGG_IDHmut-non-codel	1.72857	1.84101	FALSE
TCGA-HT-7475-01A-11R-2027-07	LGG_IDHmut-non-codel	0.71563	1.13119	FALSE
TCGA-HT-7476-01A-11R-2027-07	LGG_IDHmut-non-codel	1.03766	1.90674	FALSE
TCGA-HT-7477-01B-11R-A28M-07	LGG_IDHmut-non-codel	1.63208	2.60845	FALSE
TCGA-HT-7478-01A-11R-2027-07	LGG_IDHmut-non-codel	2.04082	2.11969	FALSE
TCGA-HT-7479-01A-11R-2027-07	LGG_IDHmut-non-codel	1.02715	2.00317	FALSE
TCGA-HT-7482-01A-11R-2027-07	LGG_IDHmut-non-codel	1.37334	2.30539	FALSE
TCGA-HT-7483-01A-11R-2027-07	LGG_IDHmut-non-codel	1.24178	3.06361	FALSE
TCGA-HT-7485-01A-11R-2027-07	LGG_IDHmut-non-codel	2.49111	2.15137	FALSE
TCGA-HT-7601-01A-11R-2090-07	LGG_IDHmut-non-codel	2.28087	2.41227	FALSE
TCGA-HT-7602-01A-21R-2090-07	LGG_IDHmut-non-codel	1.47004	2.45265	FALSE
TCGA-HT-7603-01A-21R-2090-07	LGG_IDHmut-non-codel	0.499884	1.57947	FALSE
TCGA-HT-7604-01A-11R-2090-07	LGG_IDHmut-non-codel	1.02998	3.69385	FALSE
TCGA-HT-7606-01A-11R-2090-07	LGG_IDHmut-non-codel	1.26352	1.24123	FALSE
TCGA-HT-7609-01A-11R-2090-07	LGG_IDHmut-non-codel	0.889551	2.35296	FALSE
TCGA-HT-7610-01A-21R-2090-07	LGG_IDHmut-non-codel	0.870108	2.29408	FALSE
TCGA-HT-7611-01A-11R-2403-07	LGG_IDHmut-non-codel	1.55061	3.61677	FALSE
TCGA-HT-7676-01A-11R-2403-07	LGG_IDHmut-non-codel	1.47301	1.96181	FALSE
TCGA-HT-7684-01A-11R-2256-07	LGG_IDHmut-non-codel	0.522859	0.941106	FALSE
TCGA-HT-7686-01A-11R-2256-07	LGG_IDHmut-non-codel	3.00238	1.63092	FALSE
TCGA-HT-7688-01A-11R-2256-07	LGG_IDHmut-non-codel	0.891341	1.90393	FALSE
TCGA-HT-7689-01A-11R-2256-07	LGG_IDHmut-non-codel	1.02503	1.83273	FALSE
TCGA-HT-7690-01A-11R-2256-07	LGG_IDHmut-non-codel	1.84631	2.60879	FALSE
TCGA-HT-7693-01A-11R-2256-07	LGG_IDHmut-non-codel	2.66785	2.53187	FALSE
TCGA-HT-7855-01A-11R-2403-07	LGG_IDHmut-non-codel	1.43627	2.01078	FALSE
TCGA-HT-7858-01A-11R-2403-07	LGG_IDHmut-non-codel	1.80066	2.08943	FALSE
TCGA-HT-7873-01B-11R-2403-07	LGG_IDHmut-non-codel	1.76782	4.47509	FALSE
TCGA-HT-7879-01A-11R-2403-07	LGG_IDHmut-non-codel	2.00824	3.72717	FALSE
TCGA-HT-7880-01A-11R-2403-07	LGG_IDHmut-non-codel	0.892818	1.51843	FALSE
TCGA-HT-7884-01B-11R-2403-07	LGG_IDHmut-non-codel	1.64372	2.23125	FALSE
TCGA-HT-7902-01A-12R-2403-07	LGG_IDHmut-non-codel	1.14104	2.44647	FALSE
TCGA-HT-8013-01A-11R-2403-07	LGG_IDHmut-non-codel	1.85909	1.60829	FALSE
TCGA-HT-8018-01A-11R-2404-07	LGG_IDHmut-non-codel	1.99139	2.74132	FALSE
TCGA-HT-8106-01A-11R-2404-07	LGG_IDHmut-non-codel	2.94426	0.990955	FALSE
TCGA-HT-8108-01A-11R-2404-07	LGG_IDHmut-non-codel	2.30001	2.46563	FALSE
TCGA-HT-8111-01A-11R-2404-07	LGG_IDHmut-non-codel	1.06874	2.2934	FALSE
TCGA-HT-8113-01A-11R-2404-07	LGG_IDHmut-non-codel	0.795019	1.62873	FALSE
TCGA-HT-8114-01A-11R-2404-07	LGG_IDHmut-non-codel	2.63311	2.71433	FALSE
TCGA-HT-8563-01A-11R-2404-07	LGG_IDHmut-non-codel	2.92039	1.80616	FALSE
TCGA-HT-A5R5-01A-11R-A28M-07	LGG_IDHmut-non-codel	1.27423	2.23603	FALSE
TCGA-HT-A5R7-01A-11R-A28M-07	LGG_IDHmut-non-codel	0.89476	1.71255	FALSE
TCGA-HT-A5RB-01A-11R-A28M-07	LGG_IDHmut-non-codel	0.583327	1.70128	FALSE
TCGA-HT-A614-01A-11R-A29R-07	LGG_IDHmut-non-codel	2.62975	3.11543	TRUE
TCGA-HT-A616-01A-11R-A29R-07	LGG_IDHmut-non-codel	0.888461	2.26361	FALSE
TCGA-HT-A618-01A-11R-A29R-07	LGG_IDHmut-non-codel	2.26045	1.69595	FALSE
TCGA-HT-A61A-01A-11R-A29R-07	LGG_IDHmut-non-codel	0.934705	1.39397	FALSE
TCGA-HT-A61B-01A-11R-A29R-07	LGG_IDHmut-non-codel	2.15914	1.71119	FALSE
TCGA-HT-A74J-01A-12R-A32Q-07	LGG_IDHmut-non-codel	0.640343	1.86263	FALSE
TCGA-HT-A74O-01A-11R-A32Q-07	LGG_IDHmut-non-codel	0.832688	1.31696	FALSE
TCGA-HW-7489-01A-11R-2027-07	LGG_IDHmut-non-codel	1.10876	1.73993	FALSE
TCGA-HW-7490-01A-11R-2027-07	LGG_IDHmut-non-codel	1.47415	1.87405	FALSE
TCGA-HW-8319-01A-11R-2404-07	LGG_IDHmut-non-codel	1.13258	2.97087	FALSE
TCGA-HW-8320-01A-11R-2404-07	LGG_IDHmut-non-codel	1.2246	2.9245	FALSE
TCGA-HW-8321-01A-11R-2404-07	LGG_IDHmut-non-codel	1.24068	2.82173	FALSE
TCGA-HW-A5KL-01A-11R-A27Q-07	LGG_IDHmut-non-codel	0.969454	1.66024	FALSE
TCGA-HW-A5KM-01A-11R-A27Q-07	LGG_IDHmut-non-codel	3.19989	2.78553	FALSE
TCGA-IK-7675-01A-11R-2090-07	LGG_IDHmut-non-codel	1.39221	0.756596	FALSE
TCGA-P5-A5EU-01A-11R-A27Q-07	LGG_IDHmut-non-codel	2.07039	1.67052	FALSE
TCGA-P5-A5EV-01A-11R-A27Q-07	LGG_IDHmut-non-codel	1.87094	1.44106	FALSE
TCGA-P5-A5EW-01A-11R-A27Q-07	LGG_IDHmut-non-codel	1.01393	2.6583	FALSE
TCGA-P5-A5EZ-01A-11R-A27Q-07	LGG_IDHmut-non-codel	1.20107	1.69977	FALSE
TCGA-P5-A5F1-01A-11R-A28M-07	LGG_IDHmut-non-codel	1.79992	2.37407	FALSE
TCGA-P5-A5F2-01A-11R-A28M-07	LGG_IDHmut-non-codel	0.780394	1.06881	FALSE
TCGA-P5-A5F4-01A-11R-A28M-07	LGG_IDHmut-non-codel	0.707436	1.94437	FALSE
TCGA-P5-A72W-01A-11R-A32Q-07	LGG_IDHmut-non-codel	0.586693	1.05304	FALSE
TCGA-P5-A72X-01A-11R-A32Q-07	LGG_IDHmut-non-codel	1.28978	2.5527	FALSE
TCGA-P5-A731-01A-11R-A32Q-07	LGG_IDHmut-non-codel	1.16376	1.52997	FALSE
TCGA-P5-A733-01A-11R-A32Q-07	LGG_IDHmut-non-codel	0.748719	0.876173	FALSE
TCGA-P5-A735-01A-11R-A32Q-07	LGG_IDHmut-non-codel	0.711847	2.07211	FALSE
TCGA-P5-A736-01A-11R-A32Q-07	LGG_IDHmut-non-codel	1.55001	1.40447	FALSE
TCGA-P5-A780-01A-12R-A32Q-07	LGG_IDHmut-non-codel	0.876566	1.48517	FALSE
TCGA-QH-A65S-01A-11R-A29R-07	LGG_IDHmut-non-codel	1.57255	2.05061	FALSE
TCGA-QH-A6CW-01A-11R-A32Q-07	LGG_IDHmut-non-codel	1.38549	2.20792	FALSE
TCGA-QH-A6X3-01A-21R-A32Q-07	LGG_IDHmut-non-codel	0.765789	2.38314	FALSE
TCGA-QH-A6X9-01A-12R-A32Q-07	LGG_IDHmut-non-codel	1.3364	1.34364	FALSE
TCGA-QH-A6XA-01A-12R-A32Q-07	LGG_IDHmut-non-codel	1.15562	2.42248	FALSE
TCGA-QH-A870-01A-11R-A36H-07	LGG_IDHmut-non-codel	2.2017	2.42937	FALSE
TCGA-R8-A6YH-01A-21R-A32Q-07	LGG_IDHmut-non-codel	0.599794	1.61396	FALSE
TCGA-RY-A83Z-01A-11R-A36H-07	LGG_IDHmut-non-codel	0.703898	0.707348	FALSE
TCGA-RY-A843-01A-11R-A36H-07	LGG_IDHmut-non-codel	0.797262	1.91242	FALSE
TCGA-RY-A845-01A-11R-A36H-07	LGG_IDHmut-non-codel	1.90219	2.5806	FALSE
TCGA-S9-A6TS-01A-12R-A33Z-07	LGG_IDHmut-non-codel	1.17613	2.01963	FALSE
TCGA-S9-A6TU-01A-12R-A32Q-07	LGG_IDHmut-non-codel	1.04012	1.20132	FALSE
TCGA-S9-A6TV-01A-12R-A34R-07	LGG_IDHmut-non-codel	1.96373	0.776357	FALSE
TCGA-S9-A6TZ-01A-21R-A32Q-07	LGG_IDHmut-non-codel	1.66289	1.75335	FALSE
TCGA-S9-A6U1-01A-21R-A33Z-07	LGG_IDHmut-non-codel	1.47519	2.69013	FALSE
TCGA-S9-A6U6-01A-12R-A33Z-07	LGG_IDHmut-non-codel	0.801573	1.66184	FALSE
TCGA-S9-A6U8-01A-21R-A33Z-07	LGG_IDHmut-non-codel	1.3972	2.39638	FALSE
TCGA-S9-A6U9-01A-11R-A32Q-07	LGG_IDHmut-non-codel	1.22565	1.38813	FALSE
TCGA-S9-A6WG-01A-11R-A33Z-07	LGG_IDHmut-non-codel	1.47285	3.89142	FALSE
TCGA-S9-A6WI-01A-21R-A33Z-07	LGG_IDHmut-non-codel	0.41446	0.76528	FALSE
TCGA-S9-A6WO-01A-21R-A34F-07	LGG_IDHmut-non-codel	1.58443	1.92816	FALSE
TCGA-S9-A6WQ-01A-12R-A34F-07	LGG_IDHmut-non-codel	1.33308	0.795102	FALSE
TCGA-S9-A7IS-01A-11R-A34F-07	LGG_IDHmut-non-codel	1.21692	1.72866	FALSE
TCGA-S9-A7IZ-01A-11R-A34F-07	LGG_IDHmut-non-codel	1.70257	2.47433	FALSE
TCGA-S9-A7J0-01A-11R-A34F-07	LGG_IDHmut-non-codel	1.01336	3.1132	FALSE
TCGA-S9-A7QW-01A-11R-A34F-07	LGG_IDHmut-non-codel	0.846233	2.24464	FALSE
TCGA-S9-A7QX-01A-11R-A34F-07	LGG_IDHmut-non-codel	1.17421	1.70571	FALSE
TCGA-S9-A7R3-01A-11R-A34R-07	LGG_IDHmut-non-codel	1.43574	1.3562	FALSE
TCGA-S9-A7R4-01A-12R-A34R-07	LGG_IDHmut-non-codel	1.97995	2.36704	FALSE
TCGA-S9-A7R7-01A-11R-A34R-07	LGG_IDHmut-non-codel	2.99375	1.61814	FALSE
TCGA-S9-A7R8-01A-11R-A34R-07	LGG_IDHmut-non-codel	1.05547	0.944259	FALSE
TCGA-S9-A89Z-01A-11R-A36H-07	LGG_IDHmut-non-codel	1.69915	0.9241	FALSE
TCGA-TM-A7C4-01A-11R-A32Q-07	LGG_IDHmut-non-codel	1.51228	1.75348	FALSE
TCGA-TM-A7CA-01A-21R-A33Z-07	LGG_IDHmut-non-codel	0.602362	2.70463	FALSE
TCGA-TM-A7CF-01A-11R-A32Q-07	LGG_IDHmut-non-codel	0.802235	1.72535	FALSE
TCGA-TM-A84F-01A-11R-A36H-07	LGG_IDHmut-non-codel	2.24038	1.77438	FALSE
TCGA-TM-A84H-01A-11R-A36H-07	LGG_IDHmut-non-codel	0.89103	2.37601	FALSE
TCGA-TM-A84I-01A-11R-A36H-07	LGG_IDHmut-non-codel	1.14997	0.377624	FALSE
TCGA-TM-A84L-01A-11R-A36H-07	LGG_IDHmut-non-codel	1.35991	1.48398	FALSE
TCGA-TM-A84Q-01A-11R-A36H-07	LGG_IDHmut-non-codel	1.80112	1.43728	FALSE
TCGA-TM-A84T-01A-11R-A36H-07	LGG_IDHmut-non-codel	1.33663	2.43173	FALSE
TCGA-TQ-A7RF-01A-11R-A33Z-07	LGG_IDHmut-non-codel	0.937495	1.83305	FALSE
TCGA-TQ-A7RH-01A-12R-A34F-07	LGG_IDHmut-non-codel	1.6628	1.79888	FALSE
TCGA-TQ-A7RJ-01A-11R-A33Z-07	LGG_IDHmut-non-codel	1.08291	2.08386	FALSE
TCGA-TQ-A7RK-01A-11R-A33Z-07	LGG_IDHmut-non-codel	1.83487	2.23533	FALSE
TCGA-TQ-A7RM-01A-11R-A33Z-07	LGG_IDHmut-non-codel	1.1377	3.05688	FALSE
TCGA-TQ-A7RR-01A-21R-A34F-07	LGG_IDHmut-non-codel	1.75253	2.88569	FALSE
TCGA-TQ-A7RV-01A-21R-A34F-07	LGG_IDHmut-non-codel	1.13737	2.25906	FALSE
TCGA-TQ-A7RW-01A-11R-A33Z-07	LGG_IDHmut-non-codel	2.10138	3.1981	FALSE
TCGA-TQ-A8XE-01A-11R-A36H-07	LGG_IDHmut-non-codel	0.981707	0.89538	FALSE
TCGA-VM-A8C8-01A-11R-A36H-07	LGG_IDHmut-non-codel	0.826274	1.62485	FALSE
TCGA-VM-A8CA-01A-11R-A36H-07	LGG_IDHmut-non-codel	0.6291	1.0536	FALSE
TCGA-VM-A8CF-01A-11R-A36H-07	LGG_IDHmut-non-codel	0.853916	1.85168	FALSE
TCGA-VM-A8CH-01A-12R-A36H-07	LGG_IDHmut-non-codel	1.08909	2.05335	FALSE
TCGA-VV-A86M-01A-11R-A36H-07	LGG_IDHmut-non-codel	1.35106	1.38824	FALSE
TCGA-WH-A86K-01A-11R-A36H-07	LGG_IDHmut-non-codel	0.615699	2.1397	FALSE
TCGA-WY-A858-01A-11R-A36H-07	LGG_IDHmut-non-codel	1.48021	1.14718	FALSE
TCGA-WY-A859-01A-12R-A36H-07	LGG_IDHmut-non-codel	0.463936	1.12181	FALSE
TCGA-WY-A85A-01A-21R-A36H-07	LGG_IDHmut-non-codel	1.24483	2.09055	FALSE
TCGA-WY-A85B-01A-11R-A36H-07	LGG_IDHmut-non-codel	1.92284	1.96938	FALSE
TCGA-WY-A85C-01A-11R-A36H-07	LGG_IDHmut-non-codel	1.05116	1.26442	FALSE
TCGA-WY-A85D-01A-11R-A36H-07	LGG_IDHmut-non-codel	0.899794	1.95981	FALSE
TCGA-WY-A85E-01A-11R-A36H-07	LGG_IDHmut-non-codel	1.34494	1.94512	FALSE
TCGA-CS-4941-01A-01R-1470-07	LGG_IDHwt	2.0202	2.2401	FALSE
TCGA-CS-5395-01A-01R-1470-07	LGG_IDHwt	3.30728	4.73448	TRUE
TCGA-CS-5397-01A-01R-1896-07	LGG_IDHwt	3.21979	2.34982	FALSE
TCGA-CS-6186-01A-12R-2027-07	LGG_IDHwt	1.28629	2.20774	FALSE
TCGA-CS-6188-01A-11R-1896-07	LGG_IDHwt	3.03385	2.39972	FALSE
TCGA-CS-6669-01A-11R-1896-07	LGG_IDHwt	0.506399	1.0697	FALSE
TCGA-DB-A64O-01A-11R-A29R-07	LGG_IDHwt	0.636451	2.48342	FALSE
TCGA-DB-A75P-01A-11R-A32Q-07	LGG_IDHwt	2.14587	0.863225	FALSE
TCGA-DH-5140-01A-01R-1470-07	LGG_IDHwt	1.13271	1.89631	FALSE
TCGA-DU-5847-01A-11R-1708-07	LGG_IDHwt	4.10202	3.78982	TRUE
TCGA-DU-5852-01A-11R-1708-07	LGG_IDHwt	2.133	1.54775	FALSE
TCGA-DU-5854-01A-11R-1708-07	LGG_IDHwt	3.06476	1.37446	FALSE
TCGA-DU-6392-01A-11R-1708-07	LGG_IDHwt	1.54424	1.2756	FALSE
TCGA-DU-6402-01A-11R-1708-07	LGG_IDHwt	2.62989	1.75792	FALSE
TCGA-DU-6403-01A-11R-1708-07	LGG_IDHwt	1.61655	0.668755	FALSE
TCGA-DU-6404-01A-11R-1708-07	LGG_IDHwt	3.38325	3.7373	TRUE
TCGA-DU-6405-01A-11R-1708-07	LGG_IDHwt	3.28311	0.400757	FALSE
TCGA-DU-6406-01A-11R-1708-07	LGG_IDHwt	3.14587	1.89511	FALSE
TCGA-DU-7006-01A-11R-2027-07	LGG_IDHwt	3.53956	2.17935	FALSE
TCGA-DU-7012-01A-11R-2027-07	LGG_IDHwt	3.36889	3.55868	TRUE
TCGA-DU-7013-01A-11R-2027-07	LGG_IDHwt	2.66719	2.91265	FALSE
TCGA-DU-7290-01A-11R-2027-07	LGG_IDHwt	4.39246	3.05802	FALSE
TCGA-DU-7292-01A-11R-2027-07	LGG_IDHwt	0.794686	1.01014	FALSE
TCGA-DU-8158-01A-11R-2256-07	LGG_IDHwt	3.40862	2.31171	FALSE
TCGA-DU-8161-01A-11R-2256-07	LGG_IDHwt	1.72067	2.83445	FALSE
TCGA-DU-8162-01A-21R-2256-07	LGG_IDHwt	1.75369	1.45043	FALSE
TCGA-DU-8165-01A-11R-2256-07	LGG_IDHwt	4.23989	3.64698	TRUE
TCGA-DU-A5TT-01A-11R-A28M-07	LGG_IDHwt	2.24227	2.04408	FALSE
TCGA-DU-A5TY-01A-11R-A28M-07	LGG_IDHwt	1.76413	2.78812	FALSE
TCGA-DU-A76K-01A-11R-A33Z-07	LGG_IDHwt	1.4897	2.76224	FALSE
TCGA-DU-A76L-01A-11R-A32Q-07	LGG_IDHwt	2.67043	3.19966	TRUE
TCGA-DU-A7TB-01A-11R-A33Z-07	LGG_IDHwt	1.23616	1.78576	FALSE
TCGA-DU-A7TD-01A-12R-A34F-07	LGG_IDHwt	2.53227	1.21475	FALSE
TCGA-DU-A7TJ-01A-11R-A34R-07	LGG_IDHwt	1.97141	2.5564	FALSE
TCGA-E1-A7YD-01A-11R-A34F-07	LGG_IDHwt	2.16221	3.40389	TRUE
TCGA-E1-A7YJ-01A-11R-A34F-07	LGG_IDHwt	2.55061	1.66644	FALSE
TCGA-E1-A7YL-01A-11R-A34F-07	LGG_IDHwt	1.2784	1.62961	FALSE
TCGA-E1-A7YM-01A-11R-A34F-07	LGG_IDHwt	2.35572	1.92922	FALSE
TCGA-E1-A7YN-01A-11R-A34F-07	LGG_IDHwt	3.67198	1.38234	FALSE
TCGA-E1-A7YQ-01A-11R-A34R-07	LGG_IDHwt	3.62582	3.11468	TRUE
TCGA-E1-A7Z2-01A-21R-A34R-07	LGG_IDHwt	0.557189	2.90068	FALSE
TCGA-FG-5963-01A-11R-1708-07	LGG_IDHwt	2.11006	1.43845	FALSE
TCGA-FG-6688-01A-11R-1896-07	LGG_IDHwt	1.68791	1.61669	FALSE
TCGA-FG-6692-01A-11R-1896-07	LGG_IDHwt	1.12565	1.56291	FALSE
TCGA-FG-7643-01A-11R-2090-07	LGG_IDHwt	1.51344	1.83204	FALSE
TCGA-FG-8181-01A-11R-2256-07	LGG_IDHwt	0.753605	1.66717	FALSE
TCGA-FG-A4MU-01B-11R-A28M-07	LGG_IDHwt	1.98939	2.20592	FALSE
TCGA-FG-A4MW-01A-11R-A26U-07	LGG_IDHwt	0.91892	1.15672	FALSE
TCGA-FG-A70Z-01A-12R-A33Z-07	LGG_IDHwt	2.36017	2.52847	FALSE
TCGA-FG-A87Q-01A-11R-A36H-07	LGG_IDHwt	1.50904	1.83891	FALSE
TCGA-HT-7469-01A-11R-2256-07	LGG_IDHwt	1.24184	4.47708	FALSE
TCGA-HT-7680-01A-11R-2256-07	LGG_IDHwt	2.3715	2.21689	FALSE
TCGA-HT-7691-01A-11R-2256-07	LGG_IDHwt	1.92873	1.61476	FALSE
TCGA-HT-7854-01A-11R-2256-07	LGG_IDHwt	2.71017	3.3027	TRUE
TCGA-HT-7857-01A-11R-2403-07	LGG_IDHwt	2.91523	1.60488	FALSE
TCGA-HT-7860-01A-11R-2403-07	LGG_IDHwt	3.7001	2.95877	FALSE
TCGA-HT-7882-01A-11R-2403-07	LGG_IDHwt	3.32728	4.16066	TRUE
TCGA-HT-8011-01A-11R-2403-07	LGG_IDHwt	1.86695	2.9303	FALSE
TCGA-HT-8015-01B-11R-A28M-07	LGG_IDHwt	1.42175	1.17849	FALSE
TCGA-HT-8019-01A-21R-2404-07	LGG_IDHwt	0.519643	1.0876	FALSE
TCGA-HT-8104-01A-11R-2404-07	LGG_IDHwt	1.98761	2.32066	FALSE
TCGA-HT-8107-01A-13R-2404-07	LGG_IDHwt	1.01778	1.73652	FALSE
TCGA-HT-8110-01A-11R-2404-07	LGG_IDHwt	2.54659	2.72975	FALSE
TCGA-HT-8558-01A-21R-2404-07	LGG_IDHwt	0.558562	1.37668	FALSE
TCGA-HT-8564-01A-11R-2404-07	LGG_IDHwt	1.8705	2.3368	FALSE
TCGA-HT-A4DS-01A-11R-A26U-07	LGG_IDHwt	1.81582	1.1516	FALSE
TCGA-HT-A5RA-01A-11R-A28M-07	LGG_IDHwt	3.28622	3.68523	TRUE
TCGA-HT-A5RC-01A-11R-A28M-07	LGG_IDHwt	1.75241	1.14841	FALSE
TCGA-HT-A617-01A-11R-A29R-07	LGG_IDHwt	2.82275	3.0106	FALSE
TCGA-HT-A61C-01A-11R-A29R-07	LGG_IDHwt	2.60623	1.44536	FALSE
TCGA-HT-A74H-01A-11R-A32Q-07	LGG_IDHwt	0.82024	1.40179	FALSE
TCGA-HW-A5KK-01A-11R-A27Q-07	LGG_IDHwt	2.60538	0.795268	FALSE
TCGA-KT-A7W1-01A-11R-A34F-07	LGG_IDHwt	1.60711	1.37934	FALSE
TCGA-P5-A5EY-01A-11R-A27Q-07	LGG_IDHwt	1.18282	2.30238	FALSE
TCGA-P5-A5F6-01A-11R-A28M-07	LGG_IDHwt	0.855591	0.456806	FALSE
TCGA-P5-A72U-01A-31R-A32Q-07	LGG_IDHwt	1.41034	2.20558	FALSE
TCGA-QH-A6CS-01A-11R-A31N-07	LGG_IDHwt	0.739157	1.56828	FALSE
TCGA-QH-A6CV-01A-11R-A31N-07	LGG_IDHwt	2.06698	2.85302	FALSE
TCGA-QH-A6CX-01A-11R-A32Q-07	LGG_IDHwt	1.78609	0.536749	FALSE
TCGA-QH-A6XC-01A-12R-A32Q-07	LGG_IDHwt	0.924708	0.553262	FALSE
TCGA-S9-A6U0-01A-12R-A32Q-07	LGG_IDHwt	3.11961	2.64464	FALSE
TCGA-S9-A6UA-01A-12R-A33Z-07	LGG_IDHwt	2.95069	0.832201	FALSE
TCGA-S9-A6WM-01A-12R-A33Z-07	LGG_IDHwt	2.26412	2.01984	FALSE
TCGA-S9-A7IX-01A-12R-A34F-07	LGG_IDHwt	2.639	1.67807	FALSE
TCGA-S9-A7R2-01A-21R-A34R-07	LGG_IDHwt	1.46352	2.18698	FALSE
TCGA-S9-A89V-01A-11R-A36H-07	LGG_IDHwt	1.58183	2.24367	FALSE
TCGA-TM-A7C3-01A-11R-A32Q-07	LGG_IDHwt	1.21363	2.69922	FALSE
TCGA-TM-A84B-01A-11R-A36H-07	LGG_IDHwt	2.30334	3.4807	TRUE
TCGA-TM-A84C-01A-11R-A36H-07	LGG_IDHwt	1.3686	4.02008	FALSE
TCGA-TM-A84J-01A-11R-A36H-07	LGG_IDHwt	1.32458	1.39693	FALSE
TCGA-TQ-A7RP-01A-21R-A34F-07	LGG_IDHwt	0.993783	1.71229	FALSE
TCGA-VM-A8C9-01A-11R-A36H-07	LGG_IDHwt	0.480472	0.188274	FALSE
TCGA-VM-A8CD-01A-11R-A36H-07	LGG_IDHwt	3.60597	3.15701	TRUE
TCGA-VW-A8FI-01A-11R-A36H-07	LGG_IDHwt	0.732834	1.92048	FALSE
TCGA-DU-7014-01A-11R-2027-07	LGG_Unknown	0.808838	1.67129	FALSE
TCGA-DU-A7TI-01A-11R-A33Z-07	LGG_Unknown	1.43616	2.03125	FALSE
TCGA-HW-7493-01A-11R-2027-07	LGG_Unknown	2.38802	2.4489	FALSE

## Sheet: Supplementary Table 2
PDE3A and SLFN12 expression for glioblastoma neurospheres from DFCI CPDM
Sample Id	PDE3A RMA	SLFN12 RMA
BT245L	28.8316	4.84958
BT482	30.0116	4.90745
BT295	32.0927	5.00417
BT172	32.7966	5.03548
BT188	32.8044	5.03582
BT232	32.8274	5.03683
BT440	32.9215	5.04096
BT444	32.9704	5.0431
BT112X	33.6124	5.07092
BT256L	33.6504	5.07255
BT181	33.987	5.08691
BT262L	33.991	5.08708
BT294L	34.7188	5.11764
BT112	34.7935	5.12075
BT248	35.1134	5.13395
BT139	35.2683	5.1403
BT99	35.4373	5.1472
BT138	35.5073	5.15004
BT290L	35.6513	5.15588
BT245	36.098	5.17385
BT340	36.0998	5.17392
BT231	36.1495	5.17591
BT159	36.2253	5.17893
BT228	36.3421	5.18357
BT164	37.0933	5.21309
BT428	37.3637	5.22357
BT216L	37.5494	5.23072
BT237	37.6353	5.23401
BT333	37.6713	5.23539
BT168	37.8281	5.24139
BT216	37.9149	5.24469
BT111	37.9626	5.24651
BT286	38.1661	5.25422
BT504	38.2078	5.25579
BT458	38.5759	5.26963
BT295L	38.6556	5.2726
BT260	38.966	5.28414
BT359	39.3044	5.29662
BT360	39.3714	5.29907
BT328	39.4818	5.30312
BT273	39.914	5.31882
BT187	40.1712	5.32809
BT289L	40.1943	5.32892
BT498	41.0763	5.36024
BT330	41.8324	5.38655
BT271	41.8649	5.38767
BT179	42.1284	5.39672
BT182	42.4935	5.40917
BT422	42.6576	5.41473
BT254L	43.3933	5.4394
BT147	43.7289	5.45052
BT131	43.8152	5.45336
BT224	45.3026	5.50152
BT142	45.7157	5.51462
BT239	45.8014	5.51732
BT260L	46.0256	5.52436
BT145	46.4501	5.53761
BT273L	47.0286	5.55547
BT240	48.292	5.59371
BT189	48.3186	5.59451
BT320	51.1003	5.67526
BT263L	52.8353	5.72343
BT416	54.6929	5.77328
BT423	219.916	7.78081
BT288L	327.051	8.35337

## Sheet: Supplementary Table 3
PDE3A and SLFN12 expression for glioblastoma neurospheres from Broad Institute CCLF
	PDE3A (log2(TPM+1))	SLFN12 (log2(TPM+1))
CCLFNEURO0006T	0.823749	0.0565835
CCLFNEURO0009T	0.0285692	1.53605
CCLFNEURO0011T	0	1.5008
CCLFNEURO0021T	0.0143553	0.0976108
CCLFNEURO0035T	0.111031	3.19692
CCLFNEURO0029T	0.0703893	0.0143553
CCLFNEURO0047T	0.0426443	3.57652
CCLFNEURO0055T	0	2.3505
CCLFNEURO0056T	0.163499	1.69599
BT360	0	0.333424
BT228	0.0565835	3.39232
BT182	0.0565835	0.823749
BT224	0	0.782409
BT245	0.0285692	0.333424
BT179	1.29866	1.05658
BT147	0	1.04264
BT320	0.85599	0.189034
BT187	1.96347	0.0840643
BT359	0.0840643	2.23879
BT239	0.432959	0
BT330	0.0285692	0
BT657	1.01436	0
BT328	0.505891	1.20789
BT607	0.163499	3.58736
CCLFNEURO0091T	0.0143553	0
CCLFNEURO0115T	0.163499	0
BT1718	0.722466	0.226509
BT139	0.275007	2.75702
BT856	3.79597	3.62527

## Sheet: Supplementary Table 4
	Model name	Diagnosis	IDH	MGMT	ATRX	EGFR	CDKN2A	Additional mutations
	BT288L	Glioblastoma	Wt
	BT856	Glioblastoma	Wt	Methylated	Wt	Wt	Wt	TP53, PTEN
	BT294	Glioblastoma	Wt
	BT228	Glioblastoma	Wt	n/a	Wt	Wt	Wt	ALK, PTEN, APC
	BT359	Glioblastoma	Wt		Wt	Wt	Wt	TP53, PIK3CA

## Sheet: Supplementary Table 5
PDE3A and SLFN12 expression for glioblastoma PDX models used for subcutaneous experiments
Sample ID	PDE3A Log2(TPM+1)	SLFN12 Log2(TPM+1)
Glio10193	2.45039	4.08607
Glio10618	2.54476	3.14595
Glio11305	5.82908	4.77755
Glio11575	0	3.80742
Glio12421	3.46532	2.98573
Glio12464	2.7464	1.52138
Glio13066	1.36831	4.37213
